# Supplementary material for: The Lebanese Red Algae Jania rubens: Promising Biomolecules against Colon Cancer Cells
Source: Molecules. 2022 Oct 5;27(19):6617. doi: 10.3390/molecules27196617 (PMC9571134; doi:10.3390/molecules27196617)
Supplement: Supplementary file 1 [file molecules-27-06617-s001.zip]

Archive with 1 entries (1 files):
- molecules-1926491-supplementary.pdf
